# Supplementary material for: Risk of Cerebrovascular Events in Deep Brain Stimulation for Parkinson’s Disease Focused on STN and GPi: Systematic Review and Meta-Analysis
Source: Brain Sci. 2025 Apr 18;15(4):413. doi: 10.3390/brainsci15040413 (PMC12026004; doi:10.3390/brainsci15040413)
Supplement: Supplementary file 1 [file brainsci-15-00413-s001.zip]

Archive with 2 entries (2 files):
- supplementary material 1.pdf
- supplementary material 2.pdf
